# Supplementary material for: Weeding out variability: a proof-of-concept for producing uniform F1 hybrid Cannabis sativa L. using single-seed descent
Source: Hortic Res. 2026 Feb 19;13(5):uhag038. doi: 10.1093/hr/uhag038 (PMC13188225; doi:10.1093/hr/uhag038)
Supplement: Web_Material_uhag038 [file web_material_uhag038.zip › HR_Hybrid_sup_mat.xlsx]

## Sheet: List
Supplementary Table List
Supplementary Table S1. Estimated heterozygosity of each inbred generation. Heterozygosity was estimated using the proportion of heterozygous SNPs in a 1500 SNP panel.
Supplementary Table S2. Proportions of abnormal flowers in every generation of IPK_CAN_36
Supplementary Table S3. Summary of phenotypic and chemotypic comparisons of original, inbred and F1-hybrid lines
Supplementary Table S4. Sex ratios of inbred XY offspring after one round of single seed descent

## Sheet: S1
Supplementary Table S1. Estimated heterosis of each inbred generation. Heterosis was estimated using the proportion of heterozygous SNPs in a 1500 SNP panel.
Line	Generation	Heterosis
Bernberger	S0	17
Bernberger	S1	10.5609
Bernberger	S2	6.43994
Bernberger	S3	3.43567
Bernberger	S4	1.69671
Bernberger	S5	3.27511
Bernberger	S6	2.28235
Eltham Dio Australis	S0	33.1933
Eltham Dio Australis	S1	21.5407
Eltham Dio Australis	S2	9.98542
Eltham Dio Australis	S3	9.5481
Eltham Dio Australis	S4	0
Eltham Dio Australis	S5	0
Eltham Dio Australis	S6	2.47845
French	S0	16.7894
French	S1	14.3045
French	S2	0
French	S3	0
French	S4	0
French	S5	0
French	S6	0
Futura	S0	34.9448
Futura	S1	32.2835
Futura	S2	16.3966
Futura	S3	7.3351
Futura	S4	2.76356
Futura	S5	1.13872
Futura	S6	1.25
IPK_36	S0	20.4255
IPK_36	S1	21.2271
IPK_36	S2	6.74487
IPK_36	S3	1.54412
IPK_36	S4	1.62242
IPK_36	S5	1.56575
IPK_36	S6	1.74927
Juso_14	S0	20.6543
Juso_14	S1	3.98551
Juso_14	S2	2.53991
Juso_14	S3	1.51954
Juso_14	S4	0
Juso_14	S5	0
Juso_14	S6	0
Kongo_Hanf	S0	10.279
Kongo_Hanf	S1	15.7963
Kongo_Hanf	S2	4.03338
Kongo_Hanf	S3	0
Kongo_Hanf	S4	0
Kongo_Hanf	S5	0
Kongo_Hanf	S6	0
No.8_XX	S0	30.7092
No.8_XX	S1	0
No.8_XX	S2	0
No.8_XX	S3	0
No.8_XX	S4	0
No.8_XX	S5	0
No.8_XX	S6	0
No.8_XY	S0	30.7092
No.8_XY	S1	18.9069
No.8_XY	S2	13.9552
No.8_XY	S3	0
No.8_XY	S4	7.84314
No.8_XY	S5	0
No.8_XY	S6	0
Romanian_XX	S0	29.7902
Romanian_XX	S1	20.8689
Romanian_XX	S2	11.693
Romanian_XX	S3	5.65345
Romanian_XX	S4	6.13757
Romanian_XX	S5	0
Romanian_XX	S6	0
Romanian_XY	S0	29.7902
Romanian_XY	S1	27.5312
Romanian_XY	S2	26.8207
Romanian_XY	S3	20.6379
Romanian_XY	S4	6.81159
Romanian_XY	S5	0
Romanian_XY	S6	0
SI-1	S0	30.618
SI-1	S1	10.7652
SI-1	S2	0
SI-1	S3	0
SI-1	S4	0
SI-1	S5	0
SI-1	S6	0
Fibrimon	S0	34.08
Fibrimon	S1	0
Fibrimon	S2	0
Fibrimon	S3	0
Fibrimon	S4	0
Fibrimon	S5	0
Fibrimon	S6	0
Forose	S0	32.64
Forose	S1	0
Forose	S2	0
Forose	S3	0
Forose	S4	0
Forose	S5	0
Forose	S6	0
Syrian_XY	S0	21.01
Syrian_XY	S1	0
Syrian_XY	S2	0
Syrian_XY	S3	0
Syrian_XY	S4	0
Syrian_XY	S5	0
Syrian_XY	S6	0
Syrian_XX	S0	21.01
Syrian_XX	S1	0
Syrian_XX	S2	0
Syrian_XX	S3	0
Syrian_XX	S4	0
Syrian_XX	S5	0
Syrian_XX	S6	0

## Sheet: S2
Supplementary Table S2. Proportions of abnormal flowers in every generation of IPK_CAN_36
Generation	% Abnormal	Standard Deviation	Dunn's Group
S0	0.416667	1.44338	a
S1	1.66667	2.46183	ab
S2	4.08333	3.31548	bc
S3	5.41667	4.98102	abc
S4	7.66667	8.97809	abc
S5	13.25	10.3408	c
S6	13.6667	11.1464	c
Levene's Test	DF	6
	F value	4.7169
	Pr(>F)	0.0003868
Kruskal-Wallis	P-val	1.33e-05

## Sheet: S3
Supplementary Table S3. Summary of phenotypic and chemotypic comparisons of original, inbred and F1-hybrid lines
Variable	Levene's Uniformity test Pr(>F)	Shapiro-Wilk test	Plant Number	Bernberger_OG	Bernberger_S6	EDA_OG	EDA_S6	No.8_OG	No.8_S6	IPK_36_OG	IPK_36_S6	EDA x 8	Bern x 8	36 x 8	EDA x 36	Bern x 36
				Original	IBL	Original	IBL	Original	IBL	Original	IBL	F1-Hybrid	F1-Hybrid	F1-Hybrid	F1-Hybrid	F1-Hybrid
First female flower (no days)	3.837e-09	3.08729e-10	1	38	34	32	33	38	34	46	30	29	28	26	26	27
			2	30	34	31	41	41	31	49	38	28	28	26	26	27
			3	32	34	32	41	29	31	41	34	27	28	27	26	27
			4	31	34	31	34	40	31	40	34	27	29	28	26	28
			5	34	34	33	49	33	31	34	34	27	29	27	26	26
			6	31	33	34	35	36	31	30	34	27	27	27	26	27
			7	33	33	34	32	35	35	34	34	27	29	27	27	26
			8	34	33	38	34	41	34	39	34	27	27	27	26	27
			9	32	34	32	34	35	42	28	33	27	27	28	26	27
			10	34	32	30	32	35	31	29	30	27	29	27	26	27
			11	34	33	34	34	31	42	40	30	27	30	31	25	28
			12	34	32	37	33	29	32	28	30	27	30	28	26	28
			13	33	32	29	34	31	35	40	26	27	31	28	27	28
			14	34	32	32	34	29	43	41	26	28	28	26	26	28
			15	33	32	35	32	30	31	39	29	28	30	26	26	28
			Mean	33.1333	33.0667	32.9333	35.4667	34.2	34.2667	37.2	31.7333	27.3333	28.6667	27.2667	26.0667	27.2667
			SD	1.88478	0.883715	2.46306	4.67312	4.36218	4.44758	6.46087	3.34806	0.617213	1.23443	1.27988	0.457738	0.703732
			Post Hoc Grouping	e	e	e	e	e	e	e	ce	a	bc	abd	d	a
First Male flower (no days)	2.204e-06	3.82715e-15	1	30	26	28	29	NA	NA	32	NA	27	27	NA	NA	NA
			2	28	26	29	36	NA	NA	31	NA	27	27	NA	NA	NA
			3	26	26	30	44	NA	NA	NA	NA	28	27	NA	NA	NA
			4	26	26	28	39	NA	NA	34	NA	27	27	NA	NA	NA
			5	31	26	26	48	NA	NA	NA	NA	27	27	NA	NA	NA
			6	26	26	26	29	NA	NA	NA	NA	28	27	NA	NA	NA
			7	28	26	28	27	NA	NA	NA	NA	27	27	NA	NA	NA
			8	29	26	26	33	NA	NA	33	NA	27	27	NA	NA	NA
			9	26	26	27	30	NA	NA	38	NA	27	27	NA	NA	NA
			10	27	26	26	27	NA	NA	NA	NA	27	28	NA	NA	NA
			11	26	26	27	27	NA	NA	NA	NA	27	27	NA	NA	NA
			12	30	26	27	27	NA	NA	NA	NA	27	27	NA	NA	NA
			13	26	26	28	27	NA	NA	30	NA	27	28	NA	NA	NA
			14	27	26	26	31	NA	NA	NA	NA	27	27	NA	NA	NA
			15	26	26	27	27	NA	NA	30	NA	27	27	NA	NA	NA
			Mean	27.4667	26	27.2667	32.0667	NA	NA	32.5714	NA	27.1333	27.1333	NA	NA	NA
			SD	1.76743	0	1.2228	6.7556	NA	NA	2.82	NA	0.351866	0.351866	NA	NA	NA
			Post Hoc Grouping	a	b	a	ac	NA	NA	c	NA	a	a	NA	NA	NA
Number of Days till Anthesis	9.313e-05	2.89049e-09	1	38	36	35	37	NA	NA	44	NA	39	38	NA	NA	NA
			2	36	36	36	44	NA	NA	41	NA	39	40	NA	NA	NA
			3	36	36	36	49	NA	NA	NA	NA	41	38	NA	NA	NA
			4	36	36	36	41	NA	NA	49	NA	40	39	NA	NA	NA
			5	36	36	34	53	NA	NA	NA	NA	39	38	NA	NA	NA
			6	38	36	35	36	NA	NA	NA	NA	41	38	NA	NA	NA
			7	34	36	36	36	NA	NA	NA	NA	40	38	NA	NA	NA
			8	36	36	32	40	NA	NA	41	NA	40	38	NA	NA	NA
			9	36	36	36	37	NA	NA	40	NA	40	39	NA	NA	NA
			10	36	34	35	35	NA	NA	NA	NA	40	39	NA	NA	NA
			11	37	36	36	34	NA	NA	NA	NA	37	39	NA	NA	NA
			12	35	36	36	35	NA	NA	NA	NA	40	39	NA	NA	NA
			13	37	34	36	35	NA	NA	41	NA	40	38	NA	NA	NA
			14	38	35	32	41	NA	NA	NA	NA	40	38	NA	NA	NA
			15	36	36	35	36	NA	NA	37	NA	39	38	NA	NA	NA
			Mean	36.3333	35.6667	35.0667	39.2667	NA	NA	41.8571	NA	39.6667	38.4667	NA	NA	NA
			SD	1.1127	0.723747	1.38701	5.58655	NA	NA	3.7607	NA	0.9759	0.63994	NA	NA	NA
			Post Hoc Grouping	cd	c	c	abcd	NA	NA	abd	NA	a	b	NA	NA	NA
Sengbusch at Anthesis	9.313e-05	5.09385e-16	1	1	4	5	3	6	6	1	6	5	5	6	6	6
			2	5	5	4	3	6	6	1	6	5	5	6	6	6
			3	3	4	5	3	6	6	6	6	5	4	6	6	6
			4	4	4	3	4	6	6	3	6	5	5	6	6	6
			5	5	4	1	5	6	6	6	6	4	4	6	6	6
			6	3	4	4	3	6	6	6	6	5	4	6	6	6
			7	5	3	5	3	6	6	6	6	4	5	6	6	6
			8	4	3	3	3	6	6	2	6	4	5	6	6	6
			9	3	4	5	5	6	6	5	6	5	5	6	6	6
			10	5	4	4	3	6	6	6	6	5	5	6	6	6
			11	5	4	5	3	6	6	6	6	4	4	6	6	6
			12	5	4	1	3	6	6	6	6	5	5	6	6	6
			13	5	3	4	4	6	6	3	6	5	4	6	6	6
			14	3	4	1	4	6	6	6	6	5	5	6	6	6
			15	4	4	1	3	6	6	2	6	4	4	6	6	6
			Mean	4	3.86667	3.4	3.46667	6	6	4.33333	6	4.66667	4.6	6	6	6
			SD	1.19523	0.516398	1.63881	0.743223	0	0	2.05866	0	0.48795	0.507093	0	0	0
			Post Hoc Grouping	b	b	b	b	a	a	ab	a	b	b	a	a	a
Height at harvest (mm)	0.01308	0.0977869	1	1521	1226	1804	1483	1512	1241	978	885	2105	1905	1009	1499	950
			2	1550	1058	1750	1276	905	1326	973	420	2233	1751	1185	1585	1082
			3	1590	1234	1967	588	1053	1165	646	983	2345	1920	113	1682	1042
			4	1536	1105	1248	1386	1426	1128	667	237	2030	1926	886	1640	1136
			5	1416	1044	1865	611	1126	1355	374	244	2378	1934	1174	1685	938
			6	1635	962	1778	1486	938	1343	551	992	2380	1925	1152	1675	1073
			7	1818	1188	1820	1563	1278	1173	412	375	2175	1875	983	1584	1026
			8	1762	1153	1112	1399	1172	1562	1028	637	2298	2088	1181	1794	1021
			9	1703	1135	1615	1443	1043	1372	942	466	2345	1899	912	1762	1006
			10	1867	1046	1579	1596	1357	1218	680	816	2205	1536	806	1507	996
			11	1428	1036	1600	1576	1375	395	706	793	2206	2040	1111	1601	999
			12	1692	1192	1640	1653	1522	1526	527	436	2325	1937	922	1600	945
			13	1401	1367	1656	1646	1358	1467	922	725	2023	1568	908	1536	876
			14	1652	1065	1680	1596	1114	972	295	424	2235	1802	846	1470	954
			15	1773	1170	1759	1638	1322	1234	1065	978	2140	1568	914	1410	812
			Mean	1622.93	1132.07	1658.2	1396	1233.4	1231.8	717.733	627.4	2228.2	1844.93	940.133	1602	990.4
			SD	147.86	102.485	223.197	341.099	198.595	279.5	254.33	271.432	118.107	168.837	263.236	107.379	82.0738
			Post Hoc Grouping	f	dg	bf	fg	dg	cdg	e	e	a	b	cde	f	c
Stem diameter at harvest (mm)	0.0008277	0.00242672	1	5	4	8	6	11	9	3	6	8	11	11	7	5
			2	7	11	7	9	4	10	6	4	9	9	10	8	5
			3	9	8	8	2	9	9	9	4	10	8	7	8	5
			4	4	6	7	5	9	9	5	4	11	9	12	8	6
			5	7	7	7	3	10	8	5	5	10	9	10	8	5
			6	9	4	7	8	7	8	6	6	12	8	9	7	6
			7	10	5	8	8	10	10	5	7	10	10	10	6	7
			8	8	9	4	7	8	11	8	8	10	9	9	8	6
			9	7	7	8	8	5	9	7	10	10	9	8	9	5
			10	5	8	7	8	9	8	7	8	11	8	9	8	5
			11	5	13	7	8	8	4	8	6	10	9	9	6	5
			12	8	10	7	7	10	11	6	6	11	9	9	6	5
			13	9	5	7	6	9	11	7	8	11	9	10	8	4
			14	6	7	8	7	7	8	3	6	10	9	8	7	6
			15	10	9	6	12	6	8	10	7	12	9	11	7	6
			Mean	7.26667	7.53333	7.06667	6.93333	8.13333	8.86667	6.33333	6.33333	10.3333	9	9.46667	7.4	5.4
			SD	1.94447	2.58752	1.0328	2.40436	1.99523	1.76743	1.98806	1.71825	1.04654	0.755929	1.30201	0.910259	0.736788
			Post Hoc Grouping	bcde	bcde	cd	bcde	bcd	abc	de	de	a	b	ab	cd	e
Total Biomass (FW) at harvest (g)	0.0006066	0.312484	1	47.1733	72.26	78.98	48.8733	96.54	79.96	36.76	62.4	96.5133	94.4667	88.17	63.3133	46.4533
			2	54.1733	71.46	81.58	32.9733	34.74	74.56	33.56	45.4	110.413	93.5667	99.97	74.5133	56.9533
			3	63.0733	64.16	87.78	7.47333	77.24	54.46	70.26	54.5	106.813	97.1667	79.87	85.9133	42.8533
			4	52.0733	46.46	56.58	43.6733	93.04	74.26	36.26	29.9	109.713	95.9667	86.37	81.8133	56.1533
			5	70.2733	58.26	29.78	6.47333	74.84	72.06	31.56	28.8	90.0133	97.4667	77.57	74.9133	52.7533
			6	58.2733	28.96	84.08	54.6733	77.94	58.86	61.86	67.2	103.713	87.9667	88.57	84.4133	51.1533
			7	85.9733	59.36	90.38	50.0733	92.34	55.36	53.26	44.3	99.5133	110.267	90.17	69.1133	66.4533
			8	70.0733	41.76	31.98	40.0733	59.64	118.66	33.16	55	86.3133	108.167	88.97	88.7133	64.4533
			9	61.1733	44.86	69.58	45.5733	56.44	64.86	44.56	72.4	86.7133	84.4667	80.2	89.5133	54.9533
			10	66.8733	55.66	41.38	53.9733	59.74	69.76	68.26	49.1	88.4133	76.7667	65.27	71.4133	48.0533
			11	63.1733	65.76	49.08	56.9733	97.74	17.26	61.86	51.2	84.3133	89.7667	87.37	84.0133	36.3533
			12	65.4733	50.26	34.68	64.3733	106.24	77.66	45.96	54.7	99.7133	101.367	78.8	78.9133	51.5533
			13	56.7733	57.06	63.18	62.3733	91.24	93.76	32.16	40.7	105.813	92.9667	78.5	88.3133	50.0533
			14	60.2733	53.76	51.98	47.1733	74.74	63.86	15.56	66.5	85.8133	91.3667	73.9	76.7133	57.7533
			15	77.2733	65.86	19.18	80.5533	74.24	58.56	42.06	60.4	92.1133	74.6667	87.1	61.6133	43.3533
			Mean	63.4733	55.7267	58.0133	46.352	77.78	68.9267	44.4733	52.1667	96.3933	93.0933	83.3867	78.2133	51.9533
			SD	9.89913	11.8502	23.4381	19.5307	19.2343	21.8315	15.6958	12.8856	9.34086	9.84715	8.2807	9.01673	8.02861
			Post Hoc Grouping	eg	ef	defg	ef	abcdg	cdefg	f	ef	a	ab	bc	cd	ef
Number of Nodes at harvest (g)	0.0006066	0.000876432	1	12	13	18	13	17	15	15	18	15	13	13	14	12
			2	14	16	20	9	11	16	17	8	14	16	16	14	13
			3	16	20	16	6	11	14	10	18	15	15	16	16	12
			4	14	18	12	15	15	16	8	7	13	16	14	14	13
			5	10	17	15	7	14	15	7	7	14	17	15	15	13
			6	14	17	12	11	11	17	11	22	13	13	15	16	12
			7	18	13	18	12	14	15	9	12	14	14	15	13	13
			8	10	16	10	9	14	19	15	17	15	14	16	17	12
			9	12	15	12	12	13	15	13	11	16	13	13	16	11
			10	18	19	16	10	13	13	12	23	13	13	11	14	12
			11	13	11	13	11	14	8	11	18	13	15	15	15	11
			12	14	12	15	13	12	17	12	12	15	13	13	14	11
			13	13	14	15	11	16	12	15	19	13	14	14	14	10
			14	7	11	12	11	8	13	6	12	14	15	12	12	10
			15	15	13	12	11	10	14	13	23	14	13	14	13	11
			Mean	13.3333	15	14.4	10.7333	12.8667	14.6	11.6	15.1333	14.0667	14.2667	39.7513	14.4667	11.7333
			SD	2.94392	2.85357	2.84856	2.31352	2.38647	2.5579	3.20268	5.62985	0.96115	1.33452	4.47783	1.35576	1.0328
			Post Hoc Grouping	abc	a	ab	c	abc	abc	abc	abc	a	a	a	ab	bc
Total Biomass (DW, g)	0.0006066	0.459487	1	22.06	24.2467	34.0733	16.96	31.3	31.0933	11.5	23.6	32.4067	32.88	41.727	24.1667	19.3
			2	26.16	26.7467	39.2733	9.26	12.8	28.1933	16.1	12.3	41.2067	27.18	46.027	27.6667	20.2
			3	31.16	24.9467	33.4733	1.86	28	20.7933	23.4	19.3	37.8067	30.98	38.327	30.9667	15.9
			4	23.26	18.5467	23.5733	13.06	31.5	26.2933	18.5	7.7	32.3067	34.08	40.727	32.6667	24.6
			5	28.76	21.7467	15.9733	1.66	26.1	24.9933	16.4	6.7	33.0067	31.28	38.927	27.3667	16.8
			6	27.06	20.5467	33.5733	20.06	22.4	22.5933	22.5	25.6	34.6067	29.58	36.627	30.6667	19.4
			7	40.66	21.3467	40.3733	19.16	28.4	18.6933	17.2	17	33.4067	37.88	40.127	26.3667	23.7
			8	30.56	23.2467	12.7733	12.56	14.9	41.6933	15.2	18.8	32.6067	37.48	41.627	33.7667	20.5
			9	27.66	18.1467	30.4733	16.16	18.6	20.5933	18.9	16	34.7067	27.78	43.7	31.4667	19.5
			10	32.46	15.2467	29.7733	20.56	23	23.5933	30.4	20.6	35.7067	24.98	30.227	27.9667	18.3
			11	25.76	22.0467	29.1733	21.06	30.3	4.09333	25.4	21.2	33.6067	29.68	34.327	31.3667	14.1
			12	29.26	21.1467	18.1733	24.16	38.2	27.4933	15.6	16.3	36.5067	33.58	46.4	26.4667	14.6
			13	25.16	22.7467	26.5733	21.76	30.9	37.4933	13.7	24.7	37.1067	34.48	37.9	32.1667	15
			14	25.66	20.2467	26.0733	15.16	19.4	15.7933	5.4	20.6	32.9067	33.18	35.5	27.6667	16.9
			15	36.86	20.8467	17.7733	26.86	25.6	17.9933	17	26.4	32.5067	25.48	44.1	23.3667	15.5
			Mean	28.8333	21.4533	27.4067	16.02	25.4267	24.0933	17.8133	18.4533	34.6933	31.3667	39.7513	28.94	18.2867
			SD	4.98318	2.85369	8.39402	7.38578	6.93031	8.99698	5.97242	5.98652	2.55227	3.95833	4.47783	3.16464	3.1733
			Post Hoc Grouping	b	de	abe	d	bde	bde	de	de	a	ab	c	b	d
Stem weight (DW, g)	0.001651	0.14652	1	11.3	5.9	13.3	6.5	8.5	9.1	2.1	4.2	7.4	9.3	11.4	8.4	4.3
			2	8.4	6.4	11.4	2.5	2.5	9.7	4.4	1.7	16	6	13.7	8.3	5.1
			3	12.7	7	13.2	0.2	9.5	6.5	11.7	4.9	12.8	8.5	7.8	8.7	4.1
			4	6.4	4.4	4.5	2.7	10.9	6.2	10.1	1.1	10.2	10.5	9.5	8.1	5.7
			5	15.2	5.8	6.8	0.5	6.9	8.3	8	1	10.9	8.4	12	6.6	5.2
			6	8.8	5.4	11.2	6.2	4.1	8.1	4.4	6.1	14.3	7.4	9.1	7	5.9
			7	14.1	4.7	15.4	7.9	9.8	5	1.6	2.3	10	10.2	9.8	6.2	5.9
			8	11.4	6.3	0.9	3.5	3.8	12.6	3.6	4.1	12.8	10.3	12.4	9.5	4.6
			9	8.3	5.1	6.8	6.3	3.2	6.5	4.3	2.4	11.8	7.9	11.7	7.8	4
			10	12.7	3.3	8.8	6.4	7.8	6.2	9.7	3.8	14.2	5.7	6.5	6.7	3.6
			11	10.9	8.5	9.8	8.8	9.1	0.7	6	5.7	11.1	9.8	10.3	8	3.5
			12	12.4	6	5.7	8.1	15.9	10.2	2.8	2.2	12.7	9.3	14.5	4.9	3.3
			13	7.8	5.6	9.3	7.6	9.7	12.3	3.3	7.4	11.2	8.4	12.2	8.2	3.1
			14	9.4	5.6	8.2	4.3	5	4	0.2	3.9	11.3	8.1	11.1	7.2	3.3
			15	15.8	5.6	8.2	9.9	8.5	3.9	5.5	7.6	10.7	5.7	13.5	5	1.5
			Mean	11.04	5.70667	8.9	5.42667	7.68	7.28667	5.18	3.89333	11.8267	8.36667	11.0333	7.37333	4.20667
			SD	2.81724	1.17866	3.74185	2.99296	3.54324	3.24188	3.34519	2.13724	2.08274	1.61496	2.22186	1.31826	1.2256
			Post Hoc Grouping	acd	ef	abcdf	bef	bcdef	bcef	bef	e	a	bc	ad	b	e
Seed yield (g)	0.001651	0.0308724	1	0	8.88533	8.11	1.27067	5.92	7.42133	0.32	8.84	12.068	10.9307	14.832	9.44333	8.55
			2	8.006	9.10533	10.71	0.940667	4	6.42133	0.64	4.01	13.078	9.80067	14.432	10.4133	6.6
			3	9.286	7.92533	8.39	0.240667	9.05	5.40133	9.9	7.12	11.858	10.6407	14.092	11.7233	5.71
			4	7.686	6.48533	7.46	2.83067	9.03	5.94133	3.12	2.69	11.478	11.9807	15.952	11.5833	9.88
			5	4.236	8.20533	0.02	0.330667	8.14	5.62133	3.96	1.83	10.348	9.70067	12.662	10.4033	3.59
			6	8.646	7.37533	8.51	2.03067	7.69	4.47133	7.03	8.55	9.648	9.41067	14.952	12.3633	7.37
			7	10.486	6.78533	10.73	1.79067	4.25	4.52133	7.85	7.17	11.288	13.2407	15.062	10.0633	8.4
			8	7.396	7.71533	4.09	1.02067	3.67	9.02133	0.15	6.87	9.988	13.0607	14.202	11.9633	6.97
			9	8.006	6.16533	10.12	0.590667	5.78	4.44133	5.18	5.12	10.248	9.57067	14.95	11.7533	7.89
			10	11.486	5.66533	7.97	2.32067	6.48	5.39133	11.16	7.24	12.028	8.64067	12.032	11.8733	6.83
			11	5.116	2.49533	8.98	1.45067	7.76	0.611333	8.69	7.31	10.718	9.85067	15.632	11.7133	5.28
			12	8.726	6.89533	0.53	2.37067	9.31	5.00133	5.47	5.83	11.018	11.3907	15.9	11.1633	6.38
			13	8.616	7.94533	7.76	1.66067	7.56	10.8613	2.46	9.3	12.458	11.8907	13.7	13.6733	4.32
			14	6.326	6.76533	1.3	2.86067	5.92	3.01133	2.69	7.05	10.198	10.2407	12.91	9.73333	4.66
			15	11.556	8.26533	0.86	1.88067	7.84	4.81133	1.01	9.53	9.638	8.98067	18.13	9.01333	3.81
			Mean	7.70493	7.112	6.36933	1.57267	6.82667	5.53	4.642	6.564	11.0707	10.622	14.6293	11.1253	6.416
			SD	2.95683	1.6125	3.88935	0.840452	1.85789	2.38827	3.6145	2.29895	1.0702	1.42434	1.512	1.25297	1.85413
			Post Hoc Grouping	bd	de	d	e	d	d	de	d	a	ab	c	a	d
Number of Seed	2.479e-09	0.470888	1	0	490	628	174	639	518	94	994	629	580	677	654	438
			2	605	569	741	137	399	365	127	537	751	507	707	707	441
			3	690	510	773	24	683	328	867	808	666	503	679	697	371
			4	562	349	606	435	624	407	238	298	684	594	786	710	496
			5	423	480	3	30	776	484	420	261	582	516	587	610	271
			6	889	459	1205	274	549	289	868	1071	558	470	657	801	437
			7	1016	473	745	240	343	309	587	782	668	658	686	595	525
			8	601	502	473	134	362	608	38	909	624	691	613	714	497
			9	642	393	882	79	422	379	967	912	592	456	743	753	514
			10	797	332	879	279	417	313	872	763	704	402	644	794	364
			11	628	330	898	195	478	16	967	909	632	538	826	712	276
			12	924	401	68	312	604	415	534	674	598	534	793	753	332
			13	562	464	795	219	553	564	368	1095	714	578	671	875	213
			14	512	441	108	443	369	206	196	946	601	557	638	565	248
			15	663	533	76	292	571	260	159	1208	512	442	976	581	208
			Mean	634.267	448.4	592	217.8	519.267	364.067	486.8	811.133	634.333	535.067	712.2	701.4	375.4
			SD	238.949	73.1328	367.726	127.546	132.118	149.226	345.311	273.816	63.9807	78.507	99.6194	88.3886	112.243
			Post Hoc Grouping	abcd	ce	abcdef	f	bcde	ef	abcdef	abd	ab	cd	a	a	f
Thousand seed weight (g)	0.0005479	1.1974e-05	1	0	18.1333	12.914	7.30268	9.26448	14.3269	3.40426	8.89336	19.186	18.846	21.9084	14.4393	19.5205
			2	13.2331	16.0023	14.4534	6.86618	10.0251	17.5927	5.03937	7.46741	17.4141	19.3307	20.413	14.7289	14.966
			3	13.458	15.5399	10.8538	10.0278	13.2504	16.4675	11.4187	8.81188	17.8048	21.1544	20.7541	16.8197	15.3908
			4	13.6762	18.5826	12.3102	6.50728	14.4712	14.5979	13.1092	9.02685	16.7807	20.1695	20.2952	16.3146	19.9194
			5	10.0142	17.0944	6.66667	11.0222	10.4897	11.6143	9.42857	7.01149	17.7801	18.7997	21.5707	17.0546	13.2472
			6	9.72553	16.0683	7.06224	7.41119	14.0073	15.4717	8.09908	7.98319	17.2903	20.0227	22.758	15.4349	16.865
			7	10.3209	14.3453	14.4027	7.46111	12.3907	14.6321	13.3731	9.1688	16.8982	20.1226	21.9563	16.9132	16
			8	12.3062	15.3692	8.64693	7.61692	10.1381	14.8377	3.94737	7.55776	16.0064	18.9011	23.168	16.7554	14.0241
			9	12.4704	15.6879	11.4739	7.47679	13.6967	11.7186	5.35677	5.61404	17.3108	20.9883	20.1211	15.6087	15.3502
			10	14.4115	17.0643	9.06712	8.3178	15.5396	17.2247	12.7982	9.48886	17.0852	21.4942	18.6832	14.9538	18.7637
			11	8.1465	7.56162	10	7.43932	16.2343	38.2083	8.98656	8.0418	16.9589	18.3098	18.9249	16.4513	19.1304
			12	9.44372	17.1953	7.79412	7.59829	15.4139	12.0514	10.2434	8.64985	18.4247	21.3308	20.0504	14.8251	19.2169
			13	15.331	17.1236	9.76101	7.58295	13.6709	19.2577	6.68478	8.49315	17.4482	20.5721	20.4173	15.6267	20.2817
			14	12.3555	15.3409	12.037	6.45749	16.0434	14.6181	13.7245	7.45243	16.9684	18.3854	20.2351	17.2271	18.7903
			15	17.4299	15.5072	11.3158	6.44064	13.7303	18.5051	6.3522	7.88907	18.8242	20.3183	18.5758	15.5135	18.3173
			Mean	11.4882	15.7744	10.5839	7.70191	13.2244	16.7417	8.79774	8.10333	17.4787	19.9164	20.6554	15.9111	17.3189
			SD	4.02387	2.54688	2.45064	1.26863	2.29319	6.37761	3.57278	1.00225	0.826506	1.08801	1.39196	0.935541	2.31501
			Post Hoc Grouping	defg	acd	fg	e	df	abcdf	eg	eg	a	b	b	c	ac
Harvest Index	5.491e-10	2.82713e-10	1	0	0.366456	0.238016	0.0749214	0.189137	0.238679	0.0278261	0.374576	0.372393	0.332441	0.355453	0.390759	0.443005
			2	0.30604	0.340429	0.272704	0.101584	0.3125	0.227761	0.0397516	0.326016	0.317376	0.360584	0.313555	0.376386	0.326733
			3	0.29801	0.317691	0.250647	0.129391	0.323214	0.259763	0.423077	0.368912	0.313648	0.343469	0.367678	0.378579	0.359119
			4	0.330439	0.349676	0.316459	0.216743	0.286667	0.225963	0.168649	0.349351	0.355283	0.351545	0.391681	0.354592	0.401626
			5	0.147288	0.377315	0.00125209	0.199197	0.311877	0.224913	0.241463	0.273134	0.313512	0.310124	0.325276	0.380146	0.21369
			6	0.319512	0.358955	0.253475	0.10123	0.343304	0.197905	0.312444	0.333984	0.27879	0.318143	0.408223	0.403152	0.379897
			7	0.257895	0.317864	0.265769	0.0934586	0.149648	0.241869	0.456395	0.421765	0.337897	0.349542	0.375358	0.381669	0.35443
			8	0.242016	0.33189	0.320198	0.0812633	0.246309	0.216374	0.00986842	0.365426	0.306318	0.34847	0.341173	0.354294	0.34
			9	0.289443	0.33975	0.332094	0.0365512	0.310753	0.215669	0.274074	0.32	0.295275	0.344516	0.342105	0.373517	0.404615
			10	0.353851	0.371578	0.267689	0.112873	0.281739	0.228511	0.367105	0.351456	0.336856	0.345903	0.398055	0.424553	0.373224
			11	0.198602	0.113184	0.307815	0.0688826	0.256106	0.149349	0.342126	0.344811	0.318925	0.331896	0.455385	0.373433	0.374468
			12	0.298223	0.326072	0.0291636	0.0981236	0.243717	0.181911	0.350641	0.357669	0.301808	0.33921	0.342672	0.421788	0.436986
			13	0.342448	0.349297	0.292022	0.0763174	0.24466	0.289687	0.179562	0.376518	0.335735	0.344857	0.361478	0.425078	0.288
			14	0.246532	0.334146	0.0498594	0.188698	0.305155	0.190671	0.498148	0.342233	0.309907	0.30864	0.363662	0.351807	0.27574
			15	0.313511	0.396482	0.0483871	0.0700174	0.30625	0.267395	0.0594118	0.360985	0.296493	0.352459	0.411111	0.385735	0.245806
			Mean	0.262921	0.332719	0.21637	0.10995	0.274069	0.223761	0.250036	0.351122	0.319348	0.338787	0.370191	0.385032	0.347823
			SD	0.0915422	0.0647806	0.118566	0.0523485	0.0529512	0.0351666	0.162601	0.0326709	0.0245067	0.015632	0.0374157	0.0243079	0.067276
			Post Hoc Grouping	abcg	abcde	cfg	f	bcg	g	abcdefg	ade	abc	ad	de	e	abde
CBCA (mg/g)	6.918e-08	1.13968e-20	1	0.844556	0.399284	0.850623	1.23991	0.48264	0.317463	9.26756	2.35088	0.517931	0.893695	0.947717	2.46747	1.72883
			2	1.97168	0.285984	1.11314	1.17024	0.138968	0.306668	10.146	0.774215	1.02579	0.53867	1.26665	2.52738	1.69058
			3	2.52298	0.342662	0.382688	0.93497	0.413254	0.410189	2.86485	2.12592	0.483987	0.706528	1.19715	2.36486	1.75225
			4	2.36015	0.49499	0.397305	0.457158	0.161541	0.432671	1.99358	0.369008	0.571423	0.408987	1.17778	2.94476	1.27869
			5	0.486947	0.484138	4.7808	0.181508	0.52016	0.475242	2.40266	0.471547	0.470224	0.775743	1.06937	2.62568	1.89491
			6	1.43555	0.489554	1.14746	1.77229	0.124597	0.384351	3.0468	2.29712	0.604578	1.00958	0.955545	2.08775	1.54588
			7	0.309975	0.592409	1.17838	1.64438	0.281584	0.345486	2.67658	0.928181	0.546767	0.664367	1.2197	2.46971	1.74083
			8	0.554014	0.506835	0.707159	1.00369	0.0794128	0.130261	14.7001	1.47367	0.796326	0.897209	1.0308	2.95854	1.61297
			9	1.21862	0.443246	1.02533	3.09685	0.204348	0.178174	4.51459	0.703191	0.568491	0.187838	1.15463	2.45235	0
			10	0.605117	0.565221	1.12882	2.22776	0.0888272	0.383523	2.06497	2.9532	0.619362	0.374582	1.01504	1.87891	1.46405
			11	0.228349	0.480599	1.20347	2.78849	0.116048	0.268404	4.76415	1.76989	0.901774	0.949134	1.10305	2.36812	1.22173
			12	1.77999	0.457378	6.32763	1.16569	0.182015	0.573829	1.87142	0.884765	0.561772	0.506504	0.983783	1.8744	1.50786
			13	0.526517	0.451359	0.594848	3.32086	0.156005	0.853118	3.17836	1.80457	0.493707	0.559273	1.28794	2.97328	2.08836
			14	0.786866	0.670681	6.3741	0.823584	0.230083	0.382612	1.8138	0.873983	0.680434	0.556103	1.07634	2.79868	1.53283
			15	0.859222	0.931403	4.59109	1.14527	0.0968849	0.522788	4.93883	2.52805	0.802696	0.81128	1.02503	1.77529	1.66346
			Mean	1.09937	0.506383	2.12019	1.53151	0.218424	0.397652	4.68295	1.48721	0.643018	0.655966	1.1007	2.43781	1.51488
			SD	0.747122	0.150318	2.18394	0.941064	0.143448	0.172369	3.7702	0.831505	0.165948	0.236271	0.111029	0.395689	0.472799
			Post Hoc Grouping	abcd	ac	abcdef	bde	f	cf	de	bd	ab	abc	de	e	d
CBDA (mg/g)	2.2e-16	2.598e-18	1	5.48236	3.75784	19.558	10.9347	0	0	0.064967	0.475543	3.87863	0	0.0923902	39.5099	24.3001
			2	27.6071	6.44735	24.9468	7.22047	0	0	0.148484	0.307734	5.49249	4.32291	0.0183628	39.7483	22.2916
			3	28.6537	0.456937	8.63304	6.73058	0	0	0.493742	0.498157	2.80534	0	0.0214655	37.5784	22.7632
			4	52.744	3.45457	9.72813	7.49993	0	0	0.239252	0.152398	3.70749	3.07501	0.752374	45.5112	1.61943
			5	0.448528	0.0496046	5.03347	4.80426	0	0	0.511052	0.244441	2.7828	0.413432	0.0128811	40.9252	0.745819
			6	30.2809	11.1124	22.3532	12.9732	0	0	0.520036	0.533458	3.01957	0	0.268791	36.0273	1.18715
			7	6.91077	0.493939	18.062	11.4607	0	0	0.286397	0.511581	3.80748	4.84004	0.0226686	39.9996	20.8704
			8	16.491	3.61253	16.3119	8.09678	0	0	0.243076	0.375461	4.95115	3.57306	0.421582	42.235	20.3518
			9	31.4533	3.05101	19.3552	7.48232	0	0	0.676367	0.439789	2.85067	2.25734	0.0688793	39.6846	27.8569
			10	11.8833	3.58957	19.9325	9.43136	0	0	0.190603	0.502685	4.44883	0.0728976	0.00126033	33.2351	2.95161
			11	8.9949	11.1045	29.778	9.07097	0	0	0.209976	0.290795	5.2366	0.058949	0.194628	36.4842	0.855185
			12	25.5167	3.14375	4.44297	8.53702	0	0	0.425204	0.552256	3.56658	0.0200972	0.235859	33.6161	18.0776
			13	9.44718	3.5167	9.08476	25.8788	0	0	0.430339	0.263069	3.76352	3.03526	0.0950216	45.9737	1.86779
			14	19.6323	0.219999	7.18129	10.934	0	0.289153	0.259853	0.548435	4.45852	3.44661	0.14406	43.7951	19.4823
			15	16.5526	0.123277	4.11126	8.83311	0	0	0.294788	0.371788	3.96303	0.0390461	0.201479	26.2436	1.10337
			Mean	19.4732	3.60893	14.5675	9.99254	0	0.0192769	0.332942	0.404506	3.91551	1.67698	0.170113	38.7045	12.4216
			SD	13.5095	3.55635	8.18344	4.86359	0	0.074659	0.16809	0.127821	0.867652	1.86167	0.200109	5.14992	10.8298
			Post Hoc Grouping	de	acd	de	de	b	b	abc	abc	acd	abc	ab	e	cde
CBDVA (mg/g)	2.2e-16	5.86051e-24	1	0	0.111358	0	0	0	0	0	0	0.0825889	0	0	0.101052	0.977213
			2	1.2419	0.378017	0.0823182	0	0	0	0	0	0.10322	0.327793	0	0.0951085	0.841152
			3	1.16994	0	0	0	0	0	0	0	0.0651092	0	0	0.0981147	0.853626
			4	2.09459	0.129006	0	0	0	0	0	0	0	0.1102	0	0.145787	0
			5	0	0	0	0	0	0	0	0	0.0154917	0	0	0.140091	0
			6	0.0828472	0.723031	0.322225	0	0	0	0	0	0.000334604	0	0	0.0645504	0
			7	0	0	0.108108	0	0	0	0	0	0.00799257	0.324718	0	0.0991704	0.767095
			8	0.389996	0.128632	0	0	0	0	0	0	0.0695521	0.159011	0	0.12834	0.715101
			9	0.0651988	0.117621	0.272321	0	0	0	0	0	0.028165	0.220471	0	0.0690785	1.22401
			10	0.867677	0.161948	0.0185606	0	0	0	0	0	0.0543702	0	0	0.0490963	0.0421784
			11	0.203701	0.645314	0	0	0	0	0	0	0.0947186	0	0	0.0622617	0
			12	0.0852666	0.12024	0	0	0	0	0	0	0	0	0	0.0431453	0.666739
			13	0.657443	0.110049	0	0	0	0	0	0	0	0.15933	0	0.0854307	0.00105535
			14	1.11672	0	0	0	0	0	0	0	0	0.282347	0	0.0804776	0.795535
			15	0.776517	0	0	0	0	0	0	0	0	0	0	0.0101177	0
			Mean	0.583453	0.175014	0.0535688	0	0	0	0	0	0.0347695	0.105591	0	0.0847881	0.458914
			SD	0.62331	0.229109	0.104796	0	0	0	0	0	0.0391363	0.130052	0	0.0370308	0.455862
			Post Hoc Grouping	b	b	ab	a	a	a	a	a	ab	ab	a	b	b
CBGA (mg/g)	2.2e-16	1.80905e-17	1	2.50163	0.216952	0.635927	0.117935	0.058389	0	8.6419	13.6779	0	0.637588	3.93802	6.45368	2.58368
			2	0.568709	1.07165	4.18412	0.0822434	0.0816513	0	15.4532	3.02828	0	2.20257	5.46796	8.28996	2.55435
			3	0.866291	0	0.126447	0.0253705	0.315416	0.0845144	3.76997	11.4104	0	0.9852	7.92718	7.73095	2.51954
			4	2.80502	0.193648	0.103078	0.0801172	0.258993	0.070688	2.4851	2.45829	0.0826052	0.32709	7.19432	7.94049	1.58963
			5	0.102088	0.00966639	0.181122	0.0836674	0.433234	0.0219768	5.88865	2.66528	0	0.504294	6.69025	10.2207	2.23257
			6	0.943591	1.3161	0.298418	0.122188	0.256006	0.0734668	3.62437	15.8633	0	0.303563	5.83742	7.1214	2.1951
			7	0.0991771	0.0641747	0.321511	0.106608	0.0710145	0.0664255	4.03808	4.44236	0	2.10487	7.07956	4.70334	2.08258
			8	0.50723	0.234617	0.235511	0.136769	0.0506597	0.000890606	10.2067	14.427	0	0.020056	3.49989	14.4475	1.77685
			9	0.615489	0.148925	0.635666	0.0638234	0.0347483	0	6.6868	5.83126	0	1.60058	6.34008	8.4074	2.22085
			10	0.516885	0.16191	0.77152	0.0305816	0	0.0422948	2.71277	15.9044	0	0.494252	6.79679	3.75768	2.06094
			11	0.0754202	0.478319	1.38829	0.0694497	0.0819402	0.0865127	3.82533	7.53721	0	0.0215089	7.19778	5.31414	2.61666
			12	0.364829	0.101162	0.0603173	0.0424886	0.0436094	0.133397	3.65439	6.27649	0	0.234786	3.72426	4.09177	2.6744
			13	0.0118601	0.170599	0.229599	0.570413	0	0.617964	5.55891	8.57707	0	0.467765	6.53459	7.06632	3.7681
			14	0.922347	0.0365628	0.202518	0.290078	0.110671	0	1.10346	5.2721	0	2.05952	7.06208	7.12786	2.43953
			15	0.171689	0.0695337	0.0670159	0.0683944	0.070696	0	9.46633	11.485	0	0.713905	5.17442	3.04922	1.99007
			Mean	0.73815	0.284921	0.629404	0.126009	0.124469	0.0798754	5.80773	8.59042	0.00550702	0.84517	6.03097	7.04816	2.35366
			SD	0.839226	0.389997	1.04556	0.138202	0.128776	0.154845	3.76081	4.8448	0.0213286	0.766715	1.38974	2.85227	0.504694
			Post Hoc Grouping	ab	ab	ab	ab	ab	ab	cd	c	a	b	c	c	d
THCA (mg/g)	2.2e-16	4.36876e-18	1	0	5.65202	0.487235	0.29146	5.46952	1.92877	50.6918	115.579	0.829967	7.06591	16.3485	23.5373	30.8359
			2	0.962465	1.22489	0.612987	0	1.66532	1.58492	68.181	44.2265	1.6387	5.10422	19.41	23.8213	29.9622
			3	0.526891	4.6459	0	0	6.72416	2.1197	59.4762	99.6196	0.502333	5.41233	29.3162	21.4364	31.5624
			4	1.72863	5.74084	0.084631	0	4.89163	2.47146	38.8908	28.6552	1.24011	2.45782	29.659	24.4051	35.5053
			5	6.61812	5.68255	0	0	4.50425	2.4032	96.2	31.6536	0.680859	6.7314	22.1667	23.2557	50.5363
			6	0.836286	0.733442	0.490912	0.0760215	4.32348	2.26879	62.1159	118.96	0.81299	6.73849	21.2345	20.5435	46.9618
			7	4.37519	7.23247	0.278051	0.0908491	4.1329	2.0213	98.5771	58.7204	1.22373	4.31655	25.1283	21.0747	28.0345
			8	0.374358	6.25209	0.390957	0	2.34525	0.797898	75.0036	108.909	1.50026	2.56271	14.3582	26.3544	26.7943
			9	0.705331	4.80248	0.31121	0	2.12979	1.09046	69.1714	63.9976	0.636194	2.34484	24.1226	22.6985	35.5083
			10	4.03622	5.33479	0.260765	0	2.15799	1.66416	85.2672	121.805	1.31968	4.04722	22.7863	16.9638	45.77
			11	0	0.467848	0.675409	0	3.52318	1.93093	72.4526	77.293	1.50083	3.60782	26.1347	20.2291	39.8737
			12	0.796662	4.13404	0	0	4.58797	3.0405	57.0338	71.2075	1.1184	4.17566	15.3359	18.59	28.226
			13	0	4.94452	0	0.573971	3.6439	9.11413	73.9504	75.5588	1.32685	3.31559	24.8049	25.5047	66.6153
			14	0.299205	7.8455	0	0.633465	2.78522	1.33576	31.5436	68.8064	1.55309	4.2733	24.4892	23.2177	29.037
			15	0.103607	9.86986	0	0	2.87751	1.71692	47.4522	96.2949	1.44756	6.34802	18.7001	15.0186	42.9372
			Mean	1.4242	4.97088	0.239477	0.111051	3.71747	2.36593	65.7339	78.7525	1.15544	4.56679	22.2663	21.7767	37.8773
			SD	1.98336	2.58866	0.246729	0.214595	1.41598	1.95019	19.2405	30.69	0.371229	1.60983	4.70676	3.13586	11.0676
			Post Hoc Grouping	aef	b	e	e	bf	abf	g	g	a	b	c	c	d
Total Cannabinoid Content (mg/g)	2.2e-16	2.81384e-14	1	8.82854	10.1375	21.5318	12.584	6.01055	2.24624	68.6662	132.083	5.30911	8.59719	21.3266	72.0694	60.4257
			2	32.3518	9.40789	30.9393	8.47295	1.88594	1.89159	93.9287	48.3367	8.2602	12.4962	26.163	74.4821	57.3398
			3	33.7398	5.4455	9.14218	7.69092	7.45283	2.61441	66.6048	113.654	3.85677	7.10406	38.462	69.2087	59.451
			4	61.7324	10.0131	10.3131	8.0372	5.31216	2.97482	43.6088	31.6349	5.60162	6.37911	38.7834	80.9474	39.993
			5	7.65568	6.22596	9.99539	5.06944	5.45764	2.90042	105.002	35.0349	3.94938	8.42486	29.9392	77.1673	55.4096
			6	33.5792	14.3745	24.6122	14.9437	4.70408	2.72661	69.3071	137.654	4.43747	8.05163	28.2962	65.8445	51.8899
			7	11.6951	8.38299	19.9481	13.3025	4.4855	2.43321	105.578	64.6025	5.58598	12.2505	33.4502	68.3465	53.4953
			8	18.3166	10.7347	17.6456	9.23724	2.47533	0.929049	100.153	125.186	7.31729	7.21205	19.3104	86.1238	51.251
			9	34.0579	8.56328	21.5998	10.643	2.36889	1.26864	81.0491	70.9718	4.08352	6.61107	31.6862	73.3119	66.81
			10	17.9092	9.81344	22.1122	11.6897	2.24682	2.08998	90.2355	141.166	6.44224	4.98896	30.5993	55.8847	52.2888
			11	9.50237	13.1766	33.0452	11.9289	3.72117	2.28585	81.2521	86.8909	7.73393	4.63741	34.6301	64.4579	44.5672
			12	28.5434	7.95656	10.8309	9.74521	4.81359	3.74773	62.9848	78.921	5.24675	4.93705	20.2798	58.2154	51.1525
			13	10.643	9.19322	9.90921	30.344	3.7999	10.5852	83.1181	86.2035	5.58408	7.53721	32.7224	81.6035	74.3406
			14	22.7574	8.77274	13.7579	12.6812	3.12597	2.00752	34.7208	75.501	6.69204	10.6179	32.7716	77.0198	53.2873
			15	18.4637	10.9941	8.76937	10.0468	3.04509	2.23971	62.1522	110.68	6.21329	7.91225	25.101	46.0968	47.6941
			Mean	23.3184	9.54614	17.6101	11.7611	4.06036	2.86273	76.5575	89.2346	5.75424	7.8505	29.5681	70.052	54.6264
			SD	14.4762	2.30013	8.03193	5.73232	1.59175	2.24168	21.0844	36.2569	1.36604	2.40976	6.11322	10.7279	8.47196
			Post Hoc Grouping	dg	cg	g	cg	bh	h	ef	ef	ab	ac	d	e	f
Date Sown			Germinated	2024-04-02	2024-04-02	2024-04-02	2024-04-02	2024-04-02	2024-04-02	2024-04-02	2024-04-02	2024-04-02	2024-04-02	2024-04-02	2024-04-02	2024-04-02
Date Harvested			Harvested	2024-06-11	2024-06-11	2024-06-11	2024-06-11	2024-06-17	2024-06-17	2024-07-05	2024-07-05	2024-06-11	2024-06-11	2024-07-01	2024-06-17	2024-07-05
Seed to harvest			Seed to harvest (number of days)	70	70	70	70	76	76	94	94	70	70	90	76	94

## Sheet: S4
Supplementary Table S4. Sex ratios of inbred XY offspring after one round of single seed descent
								χ2 (P val)
Line	No. seed sown	Number germinated	% Germination	No. male	% Male	No. female	% Female	3 to 1	2 to 1	1 to 1
Romanian	420	210	50	103	49.0476	107	50.9524	2.2e-16	6.086e-08	0.7825
No.8	240	135	56.25	64	47.4074	71	52.5926	1.323e-13	2.065e-06	0.5469
IPK_36	480	185	38.5417	84	45.4054	101	54.5946	2.2e-16	8.541e-10	0.2113
Total	1140	530	46.4912	251	47.3585	279	52.6415	2.2e-16	2.2e-16	0.2239
